# Supplementary material for: Comparison of Dechlorane Plus Concentrations in Sequential Blood Samples of Pregnant Women in Taizhou, China
Source: Molecules. 2022 Mar 30;27(7):2242. doi: 10.3390/molecules27072242 (PMC9000586; doi:10.3390/molecules27072242)
Supplement: Supplementary file 1 [file molecules-27-02242-s001.zip]

Archive with 1 entries (1 files):
- molecules-1607001-supplementary.pdf
